# Supplementary material for: Association of Inherited Variation in Toll-Like Receptor Genes with Malignant Melanoma Susceptibility and Survival
Source: PLoS One. 2011 Sep 9;6(9):e24370. doi: 10.1371/journal.pone.0024370 (PMC3170315; doi:10.1371/journal.pone.0024370)
Supplement: Table S3 — List of iplex primer and masses. (XLS) [file pone.0024370.s004.xls]

## Sheet: Tabelle1
Table S3: Iplex primer and masses
Assay	TERM	SNP_ID	2nd-PCR primer	1st-PCR primer	AMP_LEN	UEP_DIR	UEP_MASS	UEP_SEQ	EXT1_CALL	EXT1_MASS	EXT1_SEQ	EXT2_CALL	EXT2_MASS	EXT2_SEQ
W1	iPLEX	rs3775292	ACGTTGGATGCACCCTTCACCACATCCCAT	ACGTTGGATGGGAACCGAGTAAGGAAGGAC	96	F	4380.9	TTTCTCCCCCTTCCT	C	4628	TTTCTCCCCCTTCCTC	G	4668.1	TTTCTCCCCCTTCCTG
W1	iPLEX	rs7657186	ACGTTGGATGTCTTGTTCTAGGCACAGAC	ACGTTGGATGCTTCTCACTAGAATGTGAAGC	100	F	4540	GGCACAGACAACACC	A	4811.2	GGCACAGACAACACCA	G	4827.2	GGCACAGACAACACCG
W1	iPLEX	rs11096956	ACGTTGGATGGGACATAGAAAACCTGACA	ACGTTGGATGAATATTGGAATTTCGTAGG	100	F	4752.1	CACACATGCTTTTCCC	G	5039.3	CACACATGCTTTTCCCG	T	5079.2	CACACATGCTTTTCCCT
W1	iPLEX	rs5743595	ACGTTGGATGAATTGGGAAATTTCCGGGTC	ACGTTGGATGTGTTAAAAGTCAAGGTGGTG	91	F	4881.2	GGGTCTTTCAGCCAAA	C	5128.4	GGGTCTTTCAGCCAAAC	T	5208.3	GGGTCTTTCAGCCAAAT
W1	iPLEX	rs5743594	ACGTTGGATGGGGTTAGGATTTCAACATAAG	ACGTTGGATGCAAGGAGCAATATTTCAATGG	97	F	4914.2	AGAATTTCACAGGGCA	C	5161.4	AGAATTTCACAGGGCAC	T	5241.3	AGAATTTCACAGGGCAT
W1	iPLEX	rs11536869	ACGTTGGATGACGCTCCCATCTAATTTCTG	ACGTTGGATGGAAAACTACAATTAGCTGGC	97	R	5362.5	TCCTCCAACAAAATTCCT	G	5609.7	TCCTCCAACAAAATTCCTC	A	5689.6	TCCTCCAACAAAATTCCTT
W1	iPLEX	rs11466652	ACGTTGGATGCACTCTGAAATGTACATG	ACGTTGGATGCTTGACCACAATTCATTTGAC	95	R	5491.6	GAAATGTACATGCTCCAA	G	5738.8	GAAATGTACATGCTCCAAC	A	5818.7	GAAATGTACATGCTCCAAT
W1	iPLEX	rs5743613	ACGTTGGATGCCAAGTTGTCAGCGATGTGT	ACGTTGGATGGATGTTCATATTCGAAAAG	90	F	5527.6	GCGATGTGTTCGGTTTTC	C	5774.8	GCGATGTGTTCGGTTTTCC	T	5854.7	GCGATGTGTTCGGTTTTCT
W1	iPLEX	rs3775291	ACGTTGGATGTATCACTTGCTCATTCTCCC	ACGTTGGATGAGAGAAAGCATCACTCTCTA	100	R	5657.7	TCATTCTCCCTTACACATA	G	5904.9	TCATTCTCCCTTACACATAC	A	5984.8	TCATTCTCCCTTACACATAT
W1	iPLEX	rs12377632	ACGTTGGATGACTCTATTAAGGTAGACCAC	ACGTTGGATGGAAAAACTACTTCTTGTTTG	80	F	5948.9	tccgtTAGACCACCTCTCCC	C	6196.1	tccgtTAGACCACCTCTCCCC	T	6276	tccgtTAGACCACCTCTCCCT
W1	iPLEX	rs3804100	ACGTTGGATGTTGAACTTATCCAGCACACG	ACGTTGGATGTTCCAGTGTCTTGGGAATGC	80	F	6064	TCCAGCACACGAATACACAG	C	6311.2	TCCAGCACACGAATACACAGC	T	6391.1	TCCAGCACACGAATACACAGT
W1	iPLEX	rs851192	ACGTTGGATGCTCAGTGAATTTCTTGTGGC	ACGTTGGATGTCCTGCCTGTGTGTGTCATC	98	R	6232.1	ggggCAAATGGGCCTCAGAG	G	6479.2	ggggCAAATGGGCCTCAGAGC	C	6519.3	ggggCAAATGGGCCTCAGAGG
W1	iPLEX	rs10856839	ACGTTGGATGGTTTCTGATGAGTCTCATTG	ACGTTGGATGGGTTTTGAGCTCATCTTCATC	100	R	6355.2	ATTTCCAAGGATTTTACCACT	C	6642.4	ATTTCCAAGGATTTTACCACTG	A	6682.3	ATTTCCAAGGATTTTACCACTT
W1	iPLEX	rs7668666	ACGTTGGATGCAGTAGTCTTATAGCCTGGA	ACGTTGGATGCCCTAAATAGGACTCTGCAT	100	R	6438.2	gCTTATAGCCTGGAACAAAAT	C	6725.4	gCTTATAGCCTGGAACAAAATG	A	6765.3	gCTTATAGCCTGGAACAAAATT
W1	iPLEX	rs11536897	ACGTTGGATGTTGATCTTCCTTCTCAGAGC	ACGTTGGATGTGAATTCTGCATAAGTGTG	81	R	6597.3	cctcCCTTCTCAGAGCCTTGTA	G	6844.5	cctcCCTTCTCAGAGCCTTGTAC	A	6924.4	cctcCCTTCTCAGAGCCTTGTAT
W1	iPLEX	rs9715841	ACGTTGGATGAGGTGCAGTGGCTCACTCT	ACGTTGGATGTCCATCTCTTGACCTCGTGG	96	R	6605.3	tccaTCTTGTAATCCCAGCACT	T	6876.5	tccaTCTTGTAATCCCAGCACTA	C	6892.5	tccaTCTTGTAATCCCAGCACTG
W1	iPLEX	rs4833095	ACGTTGGATGCCAAGTTGTTTCAATGTTGT	ACGTTGGATGACTTCCTAAGTATTCTGGCG	100	F	6803.5	TTCAATGTTGTTTAAGGTAAGA	C	7050.6	TTCAATGTTGTTTAAGGTAAGAC	T	7130.5	TTCAATGTTGTTTAAGGTAAGAT
W1	iPLEX	rs3821985	ACGTTGGATGATGCTGTGTCCTCATGCACC	ACGTTGGATGAAAATACTATCTGTGAAAAC	94	F	6987.6	ACATTCAAGTTTTTGAACTTTAC	C	7234.8	ACATTCAAGTTTTTGAACTTTACC	G	7274.8	ACATTCAAGTTTTTGAACTTTACG
W1	iPLEX	rs5743815	ACGTTGGATGGAAGACAAATTTAACACCAC	ACGTTGGATGAGCTGGAATTCTTTGGAATC	100	R	7200.7	ccagTTAACACCACTATACTCTCA	T	7471.9	ccagTTAACACCACTATACTCTCAA	C	7487.9	ccagTTAACACCACTATACTCTCAG
W1	iPLEX	rs5743788	ACGTTGGATGGAGAGTGAAAAAGACAAACC	ACGTTGGATGGTTTGGATACAAGTCCCTAT	97	R	7306.8	ctttAAAAAGACAAACCACAGACT	G	7554	ctttAAAAAGACAAACCACAGACTC	C	7594	ctttAAAAAGACAAACCACAGACTG
W1	iPLEX	rs5744168	ACGTTGGATGGATATCGGGTATGCTTGGAA	ACGTTGGATGTCCTGGAAAAATTACAGACC	100	R	7413.8	ggattGTTGTAAGAGCATTGTCTC	T	7685	ggattGTTGTAAGAGCATTGTCTCA	C	7701	ggattGTTGTAAGAGCATTGTCTCG
W1	iPLEX	rs2241096	ACGTTGGATGCTGAGTTCAAATCCAGACAG	ACGTTGGATGTAAGCTATATGTCCCATCTC	100	R	7521.9	ccacATCCAGACAGTTTCCCTGACT	T	7793.1	ccacATCCAGACAGTTTCCCTGACTA	C	7809.1	ccacATCCAGACAGTTTCCCTGACTG
W1	iPLEX	rs5030728	ACGTTGGATGCTGTCACACAAAATTGTGAT	ACGTTGGATGTATCTTGGCTACCAACTAAC	95	R	7648	GTCACACAAAATTGTGATTATACAT	G	7895.2	GTCACACAAAATTGTGATTATACATC	A	7975.1	GTCACACAAAATTGTGATTATACATT
W1	iPLEX	rs11536889	ACGTTGGATGGAACCCCATTAATTCCAGAC	ACGTTGGATGGCAATGCTCCTTGACCACAT	98	R	7845.1	tttTTTTCTCAATGATAACATCCACT	G	8092.3	tttTTTTCTCAATGATAACATCCACTC	C	8132.3	tttTTTTCTCAATGATAACATCCACTG
W1	iPLEX	rs5743312	ACGTTGGATGGGGAAGGATTGCTGGAAGAC	ACGTTGGATGGTGGATAGTCCCTATCTGTG	99	R	7931.2	ccgcGGCTAGAGAGCATTACATTCCT	T	8202.4	ccgcGGCTAGAGAGCATTACATTCCTA	C	8218.4	ccgcGGCTAGAGAGCATTACATTCCTG
W2	iPLEX	rs5743836	ACGTTGGATGTTGGGATGTGCTGTTCCCTC	ACGTTGGATGAGCAGAGACATAATGGAGGC	100	R	4485.9	TGTTCCCTCTGCCTG	T	4757.1	TGTTCCCTCTGCCTGA	C	4773.1	TGTTCCCTCTGCCTGG
W2	iPLEX	rs3923647	ACGTTGGATGGAAAACCGAACACATCGCTG	ACGTTGGATGTCTGGCACTTCCTTGAAGGC	81	R	4568	TCGCTGACAACTTGG	T	4839.2	TCGCTGACAACTTGGA	A	4895.1	TCGCTGACAACTTGGT
W2	iPLEX	rs11096955	ACGTTGGATGTGAGAGTTTTCAAGTGAGGC	ACGTTGGATGTTTGCCAATAATATCTTAAC	90	R	4697.1	AGTGAGGCAGTTGGA	C	4984.3	AGTGAGGCAGTTGGAG	A	5024.2	AGTGAGGCAGTTGGAT
W2	iPLEX	rs13126816	ACGTTGGATGGTCTTGAAGTTCAGTGAGCG	ACGTTGGATGTCCATCAACCATAGCAACGG	97	R	5084.3	ccAGCGAAACCTCCCAT	G	5331.5	ccAGCGAAACCTCCCATC	A	5411.4	ccAGCGAAACCTCCCATT
W2	iPLEX	rs5743846	ACGTTGGATGACGATGCCTTCGTGGTCTTC	ACGTTGGATGGAAGCTCGTTGTACACCCAG	86	F	5197.4	TCGACAAAACGCAGAGC	A	5468.6	TCGACAAAACGCAGAGCA	G	5484.6	TCGACAAAACGCAGAGCG
W2	iPLEX	rs5743704	ACGTTGGATGTGCATCATAGCAGATGTTCC	ACGTTGGATGATGAAAATGATGTGGGCCTG	98	R	5233.4	gGCTGGGAGCTTTCCTG	C	5520.6	gGCTGGGAGCTTTCCTGG	A	5560.5	gGCTGGGAGCTTTCCTGT
W2	iPLEX	rs11938228	ACGTTGGATGTAGTGTGTTGCTGGTATAGG	ACGTTGGATGGGTAGATCTTGTTTCAGTGC	89	F	5618.7	TGCTGGTATAGGGATAGA	C	5865.9	TGCTGGTATAGGGATAGAC	A	5889.9	TGCTGGTATAGGGATAGAA
W2	iPLEX	rs4696480	ACGTTGGATGTCTCACCATGTGATGCTTTC	ACGTTGGATGAGTCCAAGATTGAAGGGCTG	99	R	5748.7	cTGTAGCCAGATGACCCTC	T	6020	cTGTAGCCAGATGACCCTCA	A	6075.8	cTGTAGCCAGATGACCCTCT
W2	iPLEX	rs4833103	ACGTTGGATGGGGCAAATCTCTGCTCAGAC	ACGTTGGATGGCCACTGATATATCAGTACC	99	R	5818.8	tTGGCTGGTCATGACCTAA	C	6106	tTGGCTGGTCATGACCTAAG	A	6145.9	tTGGCTGGTCATGACCTAAT
W2	iPLEX	rs5743566	ACGTTGGATGACTGAAACAAACCTGGCCAC	ACGTTGGATGAGTTACTCCCGGAGGCAATG	84	R	5984.9	ccccCCTGGCCACAAAAACA	G	6232.1	ccccCCTGGCCACAAAAACAC	C	6272.1	ccccCCTGGCCACAAAAACAG
W2	iPLEX	rs5743789	ACGTTGGATGGGTTTGTCTTTTTCACTCTC	ACGTTGGATGACACTGTTAAGTTGGACTTC	99	F	6329.1	GTCTTTTTCACTCTCTTGCAG	A	6600.3	GTCTTTTTCACTCTCTTGCAGA	T	6656.2	GTCTTTTTCACTCTCTTGCAGT
W2	iPLEX	rs3804099	ACGTTGGATGTATGCTGCTTCATATGAAGG	ACGTTGGATGGATCTACAGAGCTATGAGCC	99	R	6478.2	ATGAAGGATCAGATGACTTAC	T	6749.5	ATGAAGGATCAGATGACTTACA	C	6765.5	ATGAAGGATCAGATGACTTACG
W2	iPLEX	rs5743806	ACGTTGGATGCACCTCTGGCTCATCTTTAG	ACGTTGGATGTGCTTAGCCAGTCTATTCAC	98	R	6536.3	aATGCAGAAAGTGAAGGCTAA	T	6807.5	aATGCAGAAAGTGAAGGCTAAA	C	6823.5	aATGCAGAAAGTGAAGGCTAAG
W2	iPLEX	rs5743708	ACGTTGGATGCCAGGTAGGTCTTGGTGTTC	ACGTTGGATGAAAAAAGCCATTCCCCAGCG	84	R	6713.4	GGTCTTGGTGTTCATTATCTTC	G	6960.5	GGTCTTGGTGTTCATTATCTTCC	A	7040.5	GGTCTTGGTGTTCATTATCTTCT
W2	iPLEX	rs187084	ACGTTGGATGTATTCCCCTGCTGGAATGTC	ACGTTGGATGTGCTGGGCACTGTACTGGAT	100	R	6926.5	cccccCTGGAATGTCAGCTTCTT	T	7197.7	cccccCTGGAATGTCAGCTTCTTA	C	7213.7	cccccCTGGAATGTCAGCTTCTTG
W2	iPLEX	rs1816702	ACGTTGGATGTTAGGGTCTCCACGACCGA	ACGTTGGATGGAGAAATGTGTGAGCCTTAC	99	R	6994.5	aacgCCACGACCGAGCTGGTCTC	T	7265.8	aacgCCACGACCGAGCTGGTCTCA	C	7281.8	aacgCCACGACCGAGCTGGTCTCG
W2	iPLEX	rs2241097	ACGTTGGATGACTTTTGGAATTGGTCCAGG	ACGTTGGATGTCCAAATGGGTGTCTGAGAG	91	F	7396.8	tAGGAATTTTATACCTGTGTGAAT	G	7684	tAGGAATTTTATACCTGTGTGAATG	T	7723.9	tAGGAATTTTATACCTGTGTGAATT
W2	iPLEX	rs2149356	ACGTTGGATGGAGTATCTGTGACACTTATG	ACGTTGGATGTGGTAGCCAAGATAAATGAC	96	R	7597.9	cctcTCTGTGACACTTATGTGTAAT	C	7885.2	cctcTCTGTGACACTTATGTGTAATG	A	7925	cctcTCTGTGACACTTATGTGTAATT
W2	iPLEX	rs1554973	ACGTTGGATGAAGAGGAGAGAAAGACACCG	ACGTTGGATGAGCCACGCTACTCAAAACAC	96	F	7780.1	ggggtACACCGAGAATGAGCGTTAA	C	8027.3	ggggtACACCGAGAATGAGCGTTAAC	T	8107.2	ggggtACACCGAGAATGAGCGTTAAT
W2	iPLEX	rs4129009	ACGTTGGATGCATTTCTCTGGTGGCTAATAC	ACGTTGGATGAGGATAGGCGTAAATGTGGG	100	R	7992.2	taTGGTGGCTAATACATTAACATTAA	G	8239.4	taTGGTGGCTAATACATTAACATTAAC	T	8263.4	taTGGTGGCTAATACATTAACATTAAA	C	8279.4	taTGGTGGCTAATACATTAACATTAAG	A	8319.3	taTGGTGGCTAATACATTAACATTAAT
W2	iPLEX	rs11730143	ACGTTGGATGATTCTAAGGCTGAGTGAGTC	ACGTTGGATGAAACGTTGCTGTTGAATGAG	100	F	8167.3	AGTCTCTTTTTAATTTTTTTTCATTTT	C	8414.5	AGTCTCTTTTTAATTTTTTTTCATTTTC	T	8494.4	AGTCTCTTTTTAATTTTTTTTCATTTTT
W2	iPLEX	rs11096956	ACGTTGGATGAATATTGGAATTTCGTAGG	ACGTTGGATGGGACATAGAAAACCTGACA	100	R	8377.5	gcaagATTGGAATTTCGTAGGATAATT	G	8624.7	gcaagATTGGAATTTCGTAGGATAATTC	T	8648.7	gcaagATTGGAATTTCGTAGGATAATTA
W2	iPLEX	rs5743611	ACGTTGGATGCACTGTCAAAACTGAGGATT	ACGTTGGATGGGTTGAATTTGAAAACACTG	98	F	8591.6	CTGAGGATTTTGATAATTTCTCATAATA	C	8838.8	CTGAGGATTTTGATAATTTCTCATAATAC	G	8878.8	CTGAGGATTTTGATAATTTCTCATAATAG
AMP-LEN = amplicon length, UEP = unextended primer, DIR = direction, MAS=mass in dalton, SEQ = sequence
